# Supplementary material for: Behaviorally Activated mRNA Expression Profiles Produce Signatures of Learning and Enhanced Inhibition in Aged Rats with Preserved Memory
Source: PLoS One. 2013 Dec 13;8(12):e83674. doi: 10.1371/journal.pone.0083674 (PMC3862806; doi:10.1371/journal.pone.0083674)
Supplement: Table S1 — DAVID functional groups for AU-activated increased genes. (XLSX) [file pone.0083674.s006.xlsx]

## Sheet: Sup Table 1 - format
Table S1: DAVID functional groups for AU-activated increased genes (Bonferroni corrected p-value p<0.05)
Database / Category	Term	List Count	Pop Hits	Fold Enrichment	PValue	Bonferroni
GOTERM_MF_FAT	GO:0017075~syntaxin-1 binding	6	11	12.3351	6.08458e-05	0.0460623
SP_PIR_KEYWORDS	membrane trafficking	8	21	6.54029	0.000122568	0.0436367
GOTERM_CC_FAT	GO:0030118~clathrin coat	9	31	6.05129	7.77049e-05	0.0333882
GOTERM_BP_FAT	GO:0048489~synaptic vesicle transport	11	41	5.97458	9.60437e-06	0.0251118
GOTERM_CC_FAT	GO:0030665~clathrin coated vesicle membrane	13	46	5.89051	1.11912e-06	0.000488934
GOTERM_CC_FAT	GO:0048475~coated membrane	14	50	5.83613	4.15659e-07	0.000181626
GOTERM_CC_FAT	GO:0030117~membrane coat	14	50	5.83613	4.15659e-07	0.000181626
GOTERM_CC_FAT	GO:0030662~coated vesicle membrane	16	59	5.65243	7.37911e-08	3.22462e-05
GOTERM_BP_FAT	GO:0007269~neurotransmitter secretion	13	52	5.56722	2.3247e-06	0.0061369
GOTERM_BP_FAT	GO:0016050~vesicle organization	12	51	5.23974	1.23307e-05	0.0321245
SP_PIR_KEYWORDS	exocytosis	11	38	4.96976	4.3552e-05	0.0157283
GOTERM_MF_FAT	GO:0003924~GTPase activity	21	98	4.84594	7.57507e-09	5.87066e-06
GOTERM_BP_FAT	GO:0006887~exocytosis	25	116	4.79933	2.41617e-10	6.39802e-07
GOTERM_BP_FAT	GO:0048193~Golgi vesicle transport	18	84	4.7719	1.44683e-07	0.000383049
GOTERM_BP_FAT	GO:0001505~regulation of neurotransmitter levels	17	84	4.5068	8.01753e-07	0.00212079
GOTERM_BP_FAT	GO:0006836~neurotransmitter transport	19	100	4.23109	4.01341e-07	0.00106219
GOTERM_BP_FAT	GO:0016192~vesicle-mediated transport	82	438	4.16906	5.72633e-29	1.51633e-25
GOTERM_CC_FAT	GO:0008021~synaptic vesicle	15	79	3.95759	1.96468e-05	0.00854898
GOTERM_MF_FAT	GO:0047485~protein N-terminus binding	14	83	3.81447	6.44897e-05	0.0487526
GOTERM_CC_FAT	GO:0030135~coated vesicle	26	144	3.76338	1.75965e-08	7.68964e-06
GOTERM_CC_FAT	GO:0030659~cytoplasmic vesicle membrane	22	123	3.72807	3.29997e-07	0.000144198
GOTERM_CC_FAT	GO:0030136~clathrin-coated vesicle	22	124	3.69801	3.79878e-07	0.000165993
SP_PIR_KEYWORDS	prenylation	15	72	3.57672	5.54811e-05	0.0199931
GOTERM_CC_FAT	GO:0012506~vesicle membrane	23	138	3.47389	5.92958e-07	0.000259089
GOTERM_BP_FAT	GO:0007268~synaptic transmission	33	219	3.35558	3.08093e-09	8.15826e-06
GOTERM_BP_FAT	GO:0032940~secretion by cell	31	206	3.35114	1.04657e-08	2.77129e-05
GOTERM_BP_FAT	GO:0006897~endocytosis	23	154	3.32587	1.36363e-06	0.00360437
GOTERM_BP_FAT	GO:0010324~membrane invagination	23	154	3.32587	1.36363e-06	0.00360437
GOTERM_BP_FAT	GO:0016044~membrane organization	43	290	3.30194	1.31114e-11	3.4719e-08
UP_SEQ_FEATURE	nucleotide phosphate-binding region:GTP	31	152	3.25826	1.16374e-08	1.71302e-05
GOTERM_BP_FAT	GO:0007264~small GTPase mediated signal transduction	32	228	3.12546	3.0849e-08	8.16849e-05
GOTERM_MF_FAT	GO:0019001~guanyl nucleotide binding	45	326	3.12162	2.68688e-11	2.08234e-08
GOTERM_MF_FAT	GO:0032561~guanyl ribonucleotide binding	45	326	3.12162	2.68688e-11	2.08234e-08
KEGG_PATHWAY	rno04310:Wnt signaling pathway	19	145	3.11695	2.91053e-05	0.00395055
GOTERM_MF_FAT	GO:0005525~GTP binding	43	312	3.11672	8.53685e-11	6.61606e-08
GOTERM_CC_FAT	GO:0045202~synapse	55	379	3.02476	3.3332e-13	1.45647e-10
GOTERM_MF_FAT	GO:0019900~kinase binding	24	180	3.01525	4.26862e-06	0.00330272
GOTERM_CC_FAT	GO:0044456~synapse part	37	259	2.97762	6.91033e-09	3.01981e-06
INTERPRO	IPR005225:Small GTP-binding protein	20	119	2.96215	3.64139e-05	0.0382843
GOTERM_CC_FAT	GO:0009898~internal side of plasma membrane	23	162	2.95924	9.06847e-06	0.0039551
KEGG_PATHWAY	rno04144:Endocytosis	25	201	2.95861	2.61139e-06	0.000355086
GOTERM_CC_FAT	GO:0044433~cytoplasmic vesicle part	24	171	2.92538	6.69904e-06	0.00292321
GOTERM_BP_FAT	GO:0045184~establishment of protein localization	72	554	2.89415	4.45992e-16	1.17595e-12
SP_PIR_KEYWORDS	gtp-binding	37	220	2.88739	1.22757e-08	4.46835e-06
GOTERM_MF_FAT	GO:0019901~protein kinase binding	20	157	2.88081	6.17852e-05	0.0467566
GOTERM_BP_FAT	GO:0015031~protein transport	71	549	2.87995	1.05371e-15	2.64588e-12
GOTERM_BP_FAT	GO:0046907~intracellular transport	63	492	2.8515	8.91503e-14	2.36072e-10
SP_PIR_KEYWORDS	protein transport	40	242	2.83773	4.632e-09	1.68605e-06
GOTERM_BP_FAT	GO:0006886~intracellular protein transport	36	286	2.80308	6.01117e-08	0.000159163
GOTERM_BP_FAT	GO:0070727~cellular macromolecule localization	40	321	2.77494	1.26585e-08	3.3519e-05
GOTERM_CC_FAT	GO:0019898~extrinsic to membrane	41	309	2.76562	7.86328e-09	3.43625e-06
GOTERM_CC_FAT	GO:0000139~Golgi membrane	20	151	2.76071	0.000105478	0.0450501
GOTERM_BP_FAT	GO:0019226~transmission of nerve impulse	35	283	2.7541	1.46121e-07	0.000386855
GOTERM_BP_FAT	GO:0034613~cellular protein localization	39	319	2.72253	3.35906e-08	8.8944e-05
GOTERM_CC_FAT	GO:0048471~perinuclear region of cytoplasm	31	238	2.71489	1.09323e-06	0.000477628
GOTERM_BP_FAT	GO:0008104~protein localization	80	658	2.70746	3.72074e-16	8.81961e-13
GOTERM_BP_FAT	GO:0046903~secretion	32	267	2.66893	1.10304e-06	0.0029166
GOTERM_CC_FAT	GO:0030424~axon	25	197	2.64509	2.32244e-05	0.0100979
GOTERM_BP_FAT	GO:0007267~cell-cell signaling	39	330	2.63178	8.26772e-08	0.000218905
GOTERM_CC_FAT	GO:0016023~cytoplasmic membrane-bounded vesicle	65	520	2.60542	1.75577e-12	7.67292e-10
GOTERM_CC_FAT	GO:0044431~Golgi apparatus part	31	252	2.56406	3.6272e-06	0.00158383
GOTERM_CC_FAT	GO:0031988~membrane-bounded vesicle	66	543	2.53344	4.11702e-12	1.79915e-09
GOTERM_CC_FAT	GO:0031410~cytoplasmic vesicle	71	595	2.48719	1.27168e-12	5.55711e-10
SP_PIR_KEYWORDS	synapse	26	186	2.39986	7.09382e-05	0.0254919
GOTERM_CC_FAT	GO:0005768~endosome	27	235	2.39477	5.76379e-05	0.0248739
GOTERM_CC_FAT	GO:0043025~cell soma	29	253	2.38916	2.99153e-05	0.0129881
GOTERM_CC_FAT	GO:0031982~vesicle	72	631	2.37832	7.42263e-12	3.24368e-09
GOTERM_CC_FAT	GO:0005829~cytosol	126	1118	2.34907	8.32779e-21	3.63925e-18
GOTERM_CC_FAT	GO:0005794~Golgi apparatus	75	667	2.3437	5.03747e-12	2.2014e-09
GOTERM_CC_FAT	GO:0043005~neuron projection	49	436	2.34248	4.99207e-08	2.18151e-05
GOTERM_MF_FAT	GO:0008092~cytoskeletal protein binding	40	391	2.31349	1.53655e-06	0.00119012
GOTERM_MF_FAT	GO:0019899~enzyme binding	50	492	2.29821	6.93657e-08	5.3757e-05
SP_PIR_KEYWORDS	golgi apparatus	41	307	2.29283	1.11004e-06	0.000403975
GOTERM_CC_FAT	GO:0012505~endomembrane system	70	639	2.28331	1.00651e-10	4.39843e-08
SP_PIR_KEYWORDS	nucleotide-binding	126	966	2.23934	3.00109e-19	1.0924e-16
GOTERM_CC_FAT	GO:0015630~microtubule cytoskeleton	39	373	2.17933	8.33323e-06	0.00363501
GOTERM_CC_FAT	GO:0005625~soluble fraction	31	298	2.16827	9.33474e-05	0.0399738
SP_PIR_KEYWORDS	atp-binding	85	728	2.00454	4.01606e-10	1.46184e-07
GOTERM_CC_FAT	GO:0042995~cell projection	69	727	1.97825	5.47628e-08	2.39311e-05
SP_PIR_KEYWORDS	alternative splicing	97	845	1.97079	4.19982e-11	1.52874e-08
UP_SEQ_FEATURE	mutagenesis site	43	349	1.96839	2.53643e-05	0.0366483
SP_PIR_KEYWORDS	acetylation	145	1309	1.90176	1.32099e-15	4.84945e-13
GOTERM_MF_FAT	GO:0001883~purine nucleoside binding	115	1370	1.89829	6.59556e-12	5.1116e-09
GOTERM_MF_FAT	GO:0032559~adenyl ribonucleotide binding	106	1270	1.8875	8.41193e-11	6.51925e-08
GOTERM_MF_FAT	GO:0001882~nucleoside binding	115	1381	1.88317	1.12113e-11	8.68872e-09
GOTERM_MF_FAT	GO:0005524~ATP binding	103	1245	1.87091	2.81102e-10	2.17854e-07
GOTERM_MF_FAT	GO:0030554~adenyl nucleotide binding	110	1346	1.84813	1.17348e-10	9.09447e-08
UP_SEQ_FEATURE	nucleotide phosphate-binding region:ATP	49	424	1.84628	3.32993e-05	0.0478354
GOTERM_CC_FAT	GO:0000267~cell fraction	85	967	1.83214	3.69989e-08	1.61684e-05
UP_SEQ_FEATURE	splice variant	93	812	1.82976	3.90877e-09	5.75369e-06
GOTERM_CC_FAT	GO:0005856~cytoskeleton	82	940	1.81825	9.64107e-08	4.21306e-05
GOTERM_CC_FAT	GO:0044430~cytoskeletal part	60	695	1.79942	1.04002e-05	0.00453458
GOTERM_CC_FAT	GO:0031090~organelle membrane	81	941	1.79417	2.07791e-07	9.08006e-05
GOTERM_CC_FAT	GO:0005626~insoluble fraction	64	755	1.76685	8.92913e-06	0.00389444
GOTERM_BP_FAT	GO:0007242~intracellular signaling cascade	73	925	1.75744	2.3381e-06	0.00617217
SP_PIR_KEYWORDS	coiled coil	65	697	1.60106	0.000138843	0.0492863
GOTERM_CC_FAT	GO:0044459~plasma membrane part	99	1358	1.51951	1.44731e-05	0.00630482
SP_PIR_KEYWORDS	transport	90	1042	1.48286	9.23895e-05	0.0330721
