# Supplementary material for: Behaviorally Activated mRNA Expression Profiles Produce Signatures of Learning and Enhanced Inhibition in Aged Rats with Preserved Memory
Source: PLoS One. 2013 Dec 13;8(12):e83674. doi: 10.1371/journal.pone.0083674 (PMC3862806; doi:10.1371/journal.pone.0083674)
Supplement: Table S2 — CA3 expressed genes with increased expression in Young learning and AU activated rats. (XLSX) [file pone.0083674.s007.xlsx]

## Sheet: Supp Table 2  - Final (2)
Table S2: CA3 expressed genes with increased expression in Young learning and AU activated rats.
				Young Spatial Learning				AU activated
				SAM values				SAM values
Gene Symbol	Gene Name	Affymetrix ID	Entrez Gene ID	Fold Change	Dstat	Pvalue	Qvalue	Fold Change	Dstat	Pvalue	Qvalue
Akap11	A kinase (PRKA) anchor protein 11	1368427_at	498549	1.27862	3.65723	0.00170948	0.0529361	1.19504	4.66688	5.49247e-05	0.00373304
Akap6	A kinase (PRKA) anchor protein 6	1369326_at	64553	1.2393	5.28348	8.63984e-06	0.00176471	1.74202	3.78664	0.00131194	0.0488772
Apbb2	amyloid beta (A4) precursor protein-binding, family B, member 2	1376678_at	305338	1.18465	3.51958	0.00130462	0.0222607	1.17391	3.76871	0.00135841	0.0490549
Apc	adenomatous polyposis coli	1387837_at	24205	1.13784	3.46445	0.00152185	0.0245276	1.36382	6.00822	2.64e-05	0.00878929
App	amyloid beta (A4) precursor protein	1371572_at	54226	1.23113	3.67848	0.00163788	0.0521431	1.10859	5.0347	2.22167e-05	0.00247169
Atf2	activating transcription factor 2	1369472_a_at	81647	1.33925	3.28084	0.00244199	0.0324652	1.8935	4.53982	0.000284494	0.0237138
Atp2a2	ATPase, Ca++ transporting, cardiac muscle, slow twitch 2	1370426_a_at	29693	1.0724	3.87201	0.000515922	0.012627	1.1674	4.26139	0.00049551	0.0303026
Atp2b2	ATPase, Ca++ transporting, plasma membrane 2	1387285_at	24215	1.69383	3.28113	0.00243952	0.0324652	1.43287	5.30125	6.78e-05	0.0113073
Atp6v1a	ATPase, H+ transporting, lysosomal V1 subunit A	1382048_at	685232	1.0572	3.78046	0.000646754	0.0144732	1.36209	5.11845	9.61e-05	0.0140887
Azin1	antizyme inhibitor 1	1370575_a_at	58961	1.1297	3.40636	0.00177857	0.0270736	1.25018	5.22001	7.72e-05	0.0120522
Canx	calnexin	1371687_at	29144	1.23988	4.71889	4.87534e-05	0.00348848	1.43603	4.96214	0.000127489	0.0159096
		1388442_at	29144	1.08732	4.01055	0.000347445	0.0101118	1.18456	4.87365	0.000156378	0.0176697
Caprin1	cell cycle associated protein 1	1371939_at	362173	1.14805	3.64975	0.00173585	0.0534807	1.0547	3.01229	0.0048846	0.0480641
Cdh2	cadherin 2	1387259_at	83501	1.15094	3.31548	0.00223031	0.0310088	1.2424	4.57282	0.000267538	0.0234235
Clcn4	chloride channel 4	1369791_at	60586	1.42387	5.27291	9.87411e-06	0.00194605	1.59776	7.87742	6.28e-07	0.00191072
Clip1	CAP-GLY domain containing linker protein 1	1367993_at	65201	1.10663	3.02119	0.00477598	0.0473547	1.28574	6.06937	2.45e-05	0.00878929
Clstn2	calsyntenin 2	1387720_at	171394	1.17335	3.98546	0.000372747	0.0105476	1.36222	3.84125	0.00117629	0.0466289
Cnksr2	connector enhancer of kinase suppressor of Ras 2	1370668_a_at	59322	1.20516	3.438	0.00163108	0.0255556	1.47658	8.31848	0	0
Cnr1	cannabinoid receptor 1 (brain)	1387674_at	25248	1.3083	4.04725	0.000314737	0.00959349	1.98545	5.46435	5.46e-05	0.0107646
Cntn1	contactin 1	1387385_at	117258	1.31029	3.66734	0.000881881	0.0174418	1.59366	5.0243	0.000112416	0.0147105
Csnk1a1	casein kinase 1, alpha 1	1374646_at	113927	1.10894	3.53737	0.00124229	0.0216704	1.14664	10.7162	0	0
		1369312_a_at	113927	1.25705	3.95841	0.000404838	0.0110429	1.36142	5.94405	2.83e-05	0.00878929
Dnm1l	dynamin 1-like	1369220_at	114114	1.10212	3.12168	0.00371945	0.0415347	1.35319	5.25855	7.41e-05	0.0118117
		1388022_a_at	114114	1.22649	3.71316	0.0015173	0.0509945	1.15556	2.98973	0.00518761	0.0498521
Epn2	epsin 2	1387849_at	60443	1.21856	4.40947	0.000109232	0.00535853	1.24208	4.22193	0.000533819	0.0312329
Eps15	epidermal growth factor receptor pathway substrate 15	1399152_at	313474	1.20056	4.48336	9.07183e-05	0.00464278	1.67797	6.31364	1.82e-05	0.00878929
G3bp2	GTPase activating protein (SH3 domain) binding protein 2	1374501_at	305240	1.2172	4.17834	0.000225253	0.00800781	1.40489	6.57109	1e-05	0.00764286
Gdi2	GDP dissociation inhibitor 2	1398822_at	29662	1.21697	3.42114	0.00171316	0.0263998	1.18417	4.35812	0.000410099	0.0282829
Gja1	gap junction protein, alpha 1	1369640_at	24392	1.61139	3.34661	0.00205381	0.0293344	1.61801	3.97938	0.000880487	0.0417259
Glrb	glycine receptor, beta	1370146_at	25456	1.15112	4.39082	0.000115404	0.00551673	1.32377	5.17412	8.29e-05	0.0126107
Gls	glutaminase	1367806_at	24398	1.20571	5.39611	5.55418e-06	0.00132756	1.59295	6.00183	2.64e-05	0.00878929
Gnai1	guanine nucleotide binding protein (G protein), alpha inhibiting 1	1387505_at	25686	1.24351	3.99994	0.000357319	0.0102662	1.32852	4.42527	0.000352949	0.0266788
Golph3	golgi phosphoprotein 3 (coat-protein)	1369571_at	78961	1.25009	3.28705	0.00240496	0.0320868	1.35081	5.80327	3.14e-05	0.00883175
Impact	imprinted and ancient	1375754_at	497198	1.25153	4.15836	0.000235744	0.00811284	1.47819	3.91743	0.00100672	0.0435535
Kidins220	kinase D-interacting substrate 220	1398311_a_at	116478	1.2615	4.3548	0.000129598	0.00582355	1.31305	3.76721	0.00136344	0.0490586
Kif2a	kinesin family member 2A	1371125_at	84391	1.09633	3.08151	0.00412429	0.0437204	1.34984	5.3583	6.28e-05	0.0107646
Kif3a	kinesin family member 3a	1377025_at	84392	1.16426	4.14253	0.000240681	0.00814394	1.2359	4.1966	0.000559568	0.0319709
Lancl1	LanC lantibiotic synthetase component C-like 1 (bacterial)	1374196_at	114515	1.2102	5.40098	4.93705e-06	0.00132053	1.13711	3.91842	0.00100546	0.0435535
Lmbrd1	LMBR1 domain containing 1	1387757_at	246046	1.1159	3.87466	0.000513453	0.0126092	1.26634	6.00152	2.64e-05	0.00878929
Map4k3	mitogen-activated protein kinase kinase kinase kinase 3	1371042_at	170920	1.12934	3.05458	0.00442051	0.0455175	1.23838	5.90552	2.89e-05	0.00878929
Mapk1	mitogen activated protein kinase 1	1369078_at	116590	1.35249	5.25474	1.11084e-05	0.00204574	1.40458	4.53035	0.000291402	0.0238519
Mapk9	mitogen-activated protein kinase 9	1368646_at	50658	1.23516	4.97861	2.28339e-05	0.00247169	1.43156	4.07399	0.000720342	0.0379496
Mgea5	meningioma expressed antigen 5 (hyaluronidase)	1370129_at	154968	1.32364	3.64688	0.000933103	0.0181163	1.48815	5.65529	4.14e-05	0.00989076
Mtpn	myotrophin	1387786_at	79215	1.23087	5.93639	0	0	1.5288	6.28355	1.82e-05	0.00878929
		1387785_at	79215	1.27816	4.75346	4.38163e-05	0.00330355	1.51229	3.78287	0.00132136	0.0488772
Nefl	neurofilament, light polypeptide	1370058_at	83613	1.09853	4.31558	0.000143792	0.00611871	1.13241	4.26401	0.000491113	0.0301855
		1370059_at	83613	1.07027	3.31645	0.00222476	0.0309699	1.17744	4.24401	0.00051435	0.0309816
Nlgn1	neuroligin 1	1369041_at	116647	1.10436	3.79019	0.000630091	0.0141706	1.42182	6.74257	7.54e-06	0.00764286
Nudt4	nudix (nucleoside diphosphate linked moiety X)-type motif 4	1398847_at	94267	1.17841	3.71683	0.00150474	0.0509945	1.10606	3.54092	0.00123488	0.0216083
Ogt	O-linked N-acetylglucosamine (GlcNAc) transferase (UDP-N-acetylglucosamine:polypeptide-N-acetylglucosaminyl transferase)	1370543_at	26295	1.15473	3.30149	0.00231548	0.0314236	1.44264	5.52295	4.96e-05	0.0107646
Opa1	optic atrophy 1 homolog (human)	1387225_at	171116	1.26732	4.26308	0.000170328	0.00669039	1.45445	4.34887	0.000418891	0.0283038
Pafah1b2	platelet-activating factor acetylhydrolase, isoform 1b, subunit 2	1369641_at	64189	1.14289	4.41418	0.000107998	0.00532122	1.08955	6.05107	2.45e-05	0.00878929
		1369642_at	64189	1.16501	5.15839	1.4194e-05	0.00231093	1.1942	4.83272	0.000166426	0.0181015
Pcmt1	protein-L-isoaspartate (D-aspartate) O-methyltransferase 1	1387258_a_at	25604	1.11514	4.3279	0.000139472	0.0060262	1.18599	5.60073	4.52e-05	0.0103828
Pfn2	profilin 2	1367970_at	81531	1.18473	4.47484	9.13355e-05	0.00464278	1.31557	4.93419	0.000131885	0.0159668
Picalm	phosphatidylinositol binding clathrin assembly protein	1369452_a_at	89816	1.11871	3.63756	0.000951	0.0182311	1.39613	4.28264	0.000470389	0.0299712
Plcb1	phospholipase C, beta 1 (phosphoinositide-specific)	1371014_at	24654	1.06947	3.30273	0.00230745	0.0314236	1.13366	4.76456	0.000190291	0.0196253
Prkar1a	protein kinase, cAMP-dependent, regulatory, type I, alpha	1373951_at	25725	1.1408	3.88597	0.000496791	0.012402	1.08579	4.41493	0.000362997	0.0271017
Prkca	protein kinase C, alpha	1372176_at	24680	1.29477	3.94477	0.000422735	0.0112269	1.66098	4.26791	0.000487973	0.0301855
Rab10	RAB10, member RAS oncogene family	1368847_at	50993	1.15257	4.79328	4.13478e-05	0.00330355	1.47191	3.97377	0.000888024	0.0417259
Rab12	RAB12, member RAS oncogene family	1371055_at	25530	1.127	3.47346	0.00148173	0.0242096	1.15451	3.75901	0.0013873	0.0494564
Rab1a	RAB1A, member RAS oncogene family	1398841_at	81754	1.06244	4.29176	0.000155517	0.00647061	1.06723	4.0922	0.000694593	0.0378488
Rab2a	RAB2A, member RAS oncogene family	1370087_at	65158	1.19293	4.75734	4.38163e-05	0.00330355	1.16529	5.04789	0.000109904	0.0147105
Rab5a	RAB5A, member RAS oncogene family	1387641_at	64633	1.16031	3.2197	0.00288941	0.0358897	1.28775	3.75736	0.0013917	0.0494564
Rab6a	RAB6A, member RAS oncogene family	1371103_at	84379	1.25771	4.5463	7.65243e-05	0.00436379	1.64341	5.46741	5.46e-05	0.0107646
Rasgrp1	RAS guanyl releasing protein 1 (calcium and DAG-regulated)	1369130_at	29434	1.12823	3.15561	0.00339978	0.0397735	1.62127	5.77363	3.27e-05	0.00883175
		1369129_at	29434	1.17417	3.37019	0.00194952	0.0285537	1.85145	3.81939	0.00123218	0.0475931
Scamp1	secretory carrier membrane protein 1	1370978_at	29521	1.16087	5.01235	2.28339e-05	0.00247169	1.17218	3.9978	0.000849714	0.0411748
Selt	selenoprotein T	1373508_at	365802	1.21475	4.91415	2.53024e-05	0.00247169	1.31298	4.7466	0.000196571	0.0197043
Serpini1	serine (or cysteine) peptidase inhibitor, clade I, member 1	1387131_at	116459	1.1129	3.09283	0.00400272	0.0431536	1.22787	3.9415	0.000957106	0.0431963
Sh3gl2	SH3-domain GRB2-like 2	1371063_at	116743	1.21501	4.22281	0.000194396	0.0071601	1.27534	4.96316	0.000127489	0.0159096
Slc1a3	solute carrier family 1 (glial high affinity glutamate transporter), member 3	1388064_a_at	29483	1.15082	3.77777	0.000651691	0.0145547	1.32899	3.80355	0.00126735	0.048207
Snap25	synaptosomal-associated protein 25	1387073_at	25012	1.04278	3.27581	0.00247593	0.0327169	1.08364	4.02654	0.000798844	0.0401644
Spock1	sparc/osteonectin, cwcv and kazal-like domains proteoglycan (testican) 1	1373636_at	306759	1.20179	3.90089	0.000476426	0.0121639	1.21332	4.40003	0.000373045	0.0273221
Sptbn1	spectrin, beta, non-erythrocytic 1	1390706_at	305614	1.16071	3.44566	0.00160269	0.0252358	1.43816	5.35787	6.28e-05	0.0107646
Stxbp5	syntaxin binding protein 5 (tomosyn)	1387415_a_at	81022	1.20549	3.76268	0.00068625	0.0149384	1.52398	5.02169	0.000113672	0.0147166
Tm9sf2	transmembrane 9 superfamily member 2	1367469_at	306197	1.0515	3.08587	0.00406937	0.0434552	1.08554	3.74258	0.00143126	0.0498533
Tmem30a	transmembrane protein 30A	1373058_at	300857	1.10392	5.02361	2.28339e-05	0.00247169	1.53033	5.47228	5.34e-05	0.0107646
Tmod2	tropomodulin 2	1369541_at	58814	1.22092	3.31166	0.00225685	0.0311635	2.38901	6.1064	2.26e-05	0.00878929
Trim23	tripartite motif-containing 23	1371060_at	81002	1.12324	3.29134	0.00237472	0.031949	1.47282	5.31017	6.66e-05	0.011252
Trip12	thyroid hormone receptor interactor 12	1388873_at	316575	1.09359	3.03961	0.0045822	0.0463705	1.07824	4.73879	0.000198455	0.0197043
Ubqln1	ubiquilin 1	1387041_at	114590	1.11656	5.3027	7.40558e-06	0.00154062	1.1498	4.40707	0.000368021	0.0273093
Uhmk1	U2AF homology motif (UHM) kinase 1	1387406_at	246332	1.75206	3.99487	0.000362873	0.0103992	2.20806	4.24976	0.000506814	0.030839
Usp32	ubiquitin specific peptidase 32	1390486_at	303394	1.23356	3.02349	0.00475253	0.0472891	1.72421	6.13381	2.26e-05	0.00878929
Wdr7	WD repeat domain 7	1369344_at	66031	1.33136	4.37204	0.000122809	0.00567747	1.78124	4.21695	0.000539471	0.0313357
Yme1l1	YME1-like 1 (S. cerevisiae)	1368843_at	114217	1.17706	3.68845	0.00160334	0.0514888	1.12496	3.63444	0.000959022	0.0183224
Ywhaz	tyrosine 3-monooxygenase/tryptophan 5-monooxygenase activation protein, zeta polypeptide	1387774_at	25578	1.10298	5.041	2.22167e-05	0.00247169	1.1448	5.49561	5.09e-05	0.0107646
Zc3h11a	zinc finger CCCH-type containing 11A	1375590_at	360845	1.18139	3.75113	0.000704764	0.0151779	1.56759	5.66838	4.02e-05	0.00989076
Zfp238	zinc finger protein 238	1387512_at	64619	1.35661	3.00306	0.0050179	0.048848	1.51933	4.37649	0.000391886	0.0276115
Zfp260	zinc finger protein 260	1369501_at	53982	1.39227	3.71516	0.00150914	0.0509945	1.21065	3.23823	0.00276043	0.0350004
Zfp706	zinc finger protein 706	1371640_at	500855	1.13116	4.12425	0.00025611	0.00843727	1.19339	3.94062	0.000958362	0.0431963
Zranb2	zinc finger, RAN-binding domain containing 2	1387117_at	58821	1.13967	4.81496	3.70279e-05	0.00322455	1.82487	7.24707	3.77e-06	0.00509524
